# Supplementary material for: Revision of Massylaea Möllendorff, 1898 (Stylommatophora, Helicidae)
Source: Zookeys. 2017 Aug 29;(694):109–33. doi: 10.3897/zookeys.694.15001 (PMC5672781; doi:10.3897/zookeys.694.15001)
Supplement: XML Treatment for Massylaea [file zookeys.694.15001-treatment1.xml]

<!DOCTYPE tp:taxon-treatment
  PUBLIC "-//TaxonX//DTD Taxonomic Treatment Publishing DTD v0 20100105//EN" "tax-treatment-NSO.dtd">
<tp:taxon-treatment xmlns:tp="http://www.plazi.org/taxpub"><tp:treatment-meta><kwd-group><label>Taxon classification</label><kwd><named-content xmlns:xlink="http://www.w3.org/1999/xlink" content-type="kingdom">Animalia</named-content></kwd><kwd><named-content xmlns:xlink="http://www.w3.org/1999/xlink" content-type="order">Stylommatophora</named-content></kwd><kwd><named-content xmlns:xlink="http://www.w3.org/1999/xlink" content-type="family">Helicidae</named-content></kwd></kwd-group><mixed-citation publication-type="journal"><person-group><name><surname>Bouaziz-Yahiatene</surname><given-names>Houria</given-names></name><name><surname>Pfarrer</surname><given-names>Beat</given-names></name><name><surname>Medjdoub-Bensaad</surname><given-names>Ferroudja</given-names></name><name><surname>Eike Neubert</surname><given-names/></name></person-group><article-title>Revision of <italic><tp:taxon-name><tp:taxon-name-part taxon-name-part-type="genus" reg="Massylaea">Massylaea</tp:taxon-name-part></tp:taxon-name></italic> Möllendorff, 1898 (<tp:taxon-name><tp:taxon-name-part taxon-name-part-type="order">Stylommatophora</tp:taxon-name-part></tp:taxon-name>, <tp:taxon-name><tp:taxon-name-part taxon-name-part-type="family">Helicidae</tp:taxon-name-part></tp:taxon-name>)</article-title><source>Zookeys</source><day>29</day><month>8</month><year>2017</year><volume>2017</volume><issue>694</issue><fpage>109</fpage><lpage>133</lpage><pub-id pub-id-type="doi">10.3897/zookeys.694.15001</pub-id></mixed-citation></tp:treatment-meta><tp:nomenclature><label>Genus</label><tp:taxon-name>
              <tp:taxon-name-part taxon-name-part-type="genus" reg="Massylaea">Massylaea</tp:taxon-name-part>
            </tp:taxon-name><tp:taxon-authority>Möllendorff, 1898</tp:taxon-authority><tp:nomenclature-citation-list><tp:nomenclature-citation><tp:taxon-name>
                  <tp:taxon-name-part taxon-name-part-type="genus" reg="Massylaea">Massylaea</tp:taxon-name-part>
                </tp:taxon-name><comment>Möllendorff, 1908; Nachrichtsblatt der Deutschen Malakozoologischen Gesellschaft 30 (9/10): 120.</comment></tp:nomenclature-citation><tp:nomenclature-citation><tp:taxon-name>
                  <tp:taxon-name-part taxon-name-part-type="genus" reg="Vermiculatiana">Vermiculatiana</tp:taxon-name-part>
                </tp:taxon-name><comment>Caziot, 1908; Mémoires de la Société Zoologique de France 20 (4): 439. Type species (by monotypy): <tp:taxon-name><tp:taxon-name-part taxon-name-part-type="genus" reg="Helix">Helix</tp:taxon-name-part> <tp:taxon-name-part taxon-name-part-type="species" reg="vermiculata">vermiculata</tp:taxon-name-part></tp:taxon-name> O.F. Müller, 1774.</comment></tp:nomenclature-citation><tp:nomenclature-citation><tp:taxon-name>
                  <tp:taxon-name-part taxon-name-part-type="genus" reg="Eobania">Eobania</tp:taxon-name-part>
                </tp:taxon-name><comment>Hesse, 1913; Nachrichtsblatt der Deutschen Malakozoologischen Gesellschaft 45(1): 13. Type species (by monotypy): <tp:taxon-name><tp:taxon-name-part taxon-name-part-type="genus" reg="Helix">Helix</tp:taxon-name-part> <tp:taxon-name-part taxon-name-part-type="species" reg="vermiculata">vermiculata</tp:taxon-name-part></tp:taxon-name> O.F. Müller, 1774.</comment></tp:nomenclature-citation></tp:nomenclature-citation-list></tp:nomenclature><tp:treatment-sec sec-type="type species" id="SECID0EJVAG"><title>Type species.</title><p>
              <italic><tp:taxon-name><tp:taxon-name-part taxon-name-part-type="genus" reg="Helix">Helix</tp:taxon-name-part> <tp:taxon-name-part taxon-name-part-type="species" reg="massylaea">massylaea</tp:taxon-name-part></tp:taxon-name></italic> Morelet, 1851 by tautonymy.</p></tp:treatment-sec><tp:treatment-sec sec-type="diagnosis" id="SECID0E1VAG"><title>Diagnosis.</title><p>Large shells, spire flat to considerably raised, with or without a malleate surface structure, aperture without or only with a small labial ridge; penial chamber with a solid “false” penial papilla, epiphallus entering the penial chamber through a laterally situated pore, glandulae mucosae with many subdivided tubules, diverticulum very long.</p></tp:treatment-sec></tp:taxon-treatment>
