# Supplementary material for: Revision of Massylaea Möllendorff, 1898 (Stylommatophora, Helicidae)
Source: Zookeys. 2017 Aug 29;(694):109–33. doi: 10.3897/zookeys.694.15001 (PMC5672781; doi:10.3897/zookeys.694.15001)
Supplement: XML Treatment for Massylaea massylaea [file zookeys.694.15001-treatment2.xml]

<!DOCTYPE tp:taxon-treatment
  PUBLIC "-//TaxonX//DTD Taxonomic Treatment Publishing DTD v0 20100105//EN" "tax-treatment-NSO.dtd">
<tp:taxon-treatment xmlns:tp="http://www.plazi.org/taxpub"><tp:treatment-meta><kwd-group><label>Taxon classification</label><kwd><named-content xmlns:xlink="http://www.w3.org/1999/xlink" content-type="kingdom">Animalia</named-content></kwd><kwd><named-content xmlns:xlink="http://www.w3.org/1999/xlink" content-type="order">Stylommatophora</named-content></kwd><kwd><named-content xmlns:xlink="http://www.w3.org/1999/xlink" content-type="family">Helicidae</named-content></kwd></kwd-group><mixed-citation publication-type="journal"><person-group><name><surname>Bouaziz-Yahiatene</surname><given-names>Houria</given-names></name><name><surname>Pfarrer</surname><given-names>Beat</given-names></name><name><surname>Medjdoub-Bensaad</surname><given-names>Ferroudja</given-names></name><name><surname>Eike Neubert</surname><given-names/></name></person-group><article-title>Revision of <italic><tp:taxon-name><tp:taxon-name-part taxon-name-part-type="genus" reg="Massylaea">Massylaea</tp:taxon-name-part></tp:taxon-name></italic> Möllendorff, 1898 (<tp:taxon-name><tp:taxon-name-part taxon-name-part-type="order">Stylommatophora</tp:taxon-name-part></tp:taxon-name>, <tp:taxon-name><tp:taxon-name-part taxon-name-part-type="family">Helicidae</tp:taxon-name-part></tp:taxon-name>)</article-title><source>Zookeys</source><day>29</day><month>8</month><year>2017</year><volume>2017</volume><issue>694</issue><fpage>109</fpage><lpage>133</lpage><pub-id pub-id-type="doi">10.3897/zookeys.694.15001</pub-id></mixed-citation></tp:treatment-meta><tp:nomenclature><tp:taxon-name>
              <tp:taxon-name-part taxon-name-part-type="genus" reg="Massylaea">Massylaea</tp:taxon-name-part>
              <tp:taxon-name-part taxon-name-part-type="species" reg="massylaea">massylaea</tp:taxon-name-part>
            </tp:taxon-name><tp:taxon-authority>(Morelet, 1851)</tp:taxon-authority><xref ref-type="fig" rid="F3">Figs 3</xref><xref ref-type="fig" rid="F4">, 4–8</xref><tp:nomenclature-citation-list><tp:nomenclature-citation><tp:taxon-name>
                  <tp:taxon-name-part taxon-name-part-type="genus" reg="Helix">Helix</tp:taxon-name-part> <tp:taxon-name-part taxon-name-part-type="species" reg="massylaea">massylaea</tp:taxon-name-part></tp:taxon-name><comment>Morelet, 1851; Journal de Conchyliologie 2: 354, pl. 9, fig. 1, 2 [La province de Constantine].</comment></tp:nomenclature-citation><tp:nomenclature-citation><tp:taxon-name>
                  <tp:taxon-name-part taxon-name-part-type="genus" reg="Helix">Helix</tp:taxon-name-part> <tp:taxon-name-part taxon-name-part-type="species" reg="punica">punica</tp:taxon-name-part></tp:taxon-name><comment>Morelet, 1851; Journal de Conchyliologie 2: 352, pl. 9, fig. 3, 4 [habite la grande plaine de Temlouk, au sud-est de Constantine].</comment></tp:nomenclature-citation><tp:nomenclature-citation><tp:taxon-name>
                  <tp:taxon-name-part taxon-name-part-type="genus" reg="Helix">Helix</tp:taxon-name-part> <tp:taxon-name-part taxon-name-part-type="species" reg="massylaea">massylaea</tp:taxon-name-part> <tp:taxon-name-part taxon-name-part-type="infraspecific-rank">var.</tp:taxon-name-part> <tp:taxon-name-part taxon-name-part-type="variety" reg="concolor">concolor</tp:taxon-name-part></tp:taxon-name><comment>Bourguignat, 1863; Malacologie de l’Algérie I: 109, plate 9 fig. 9 [no type locality given].</comment></tp:nomenclature-citation><tp:nomenclature-citation><tp:taxon-name>
                  <tp:taxon-name-part taxon-name-part-type="genus" reg="Helix">Helix</tp:taxon-name-part> <tp:taxon-name-part taxon-name-part-type="species" reg="massylaea">massylaea</tp:taxon-name-part></tp:taxon-name><comment>var. <italic>conoïdea</italic> Bourguignat, 1863; Malacologie de l’Algérie I: 109 [Ouled-Sultan (Deshayes)].</comment></tp:nomenclature-citation><tp:nomenclature-citation><tp:taxon-name>
                  <tp:taxon-name-part taxon-name-part-type="genus" reg="Helix">Helix</tp:taxon-name-part> <tp:taxon-name-part taxon-name-part-type="species" reg="nitefacta">nitefacta</tp:taxon-name-part></tp:taxon-name><comment>Bourguignat in <xref ref-type="bibr" rid="B34">Péchaud 1883</xref>; Excursions malagologiques dans le nord de l’Afrique de La Calle a Alger, d’Alger a Tanger: 99 [l’Aurès oriental à Aïn-Tamagra, au sud de Khenchala].</comment></tp:nomenclature-citation><tp:nomenclature-citation><tp:taxon-name>
                  <tp:taxon-name-part taxon-name-part-type="genus" reg="Helix">Helix</tp:taxon-name-part> <tp:taxon-name-part taxon-name-part-type="species" reg="massylaea">massylaea</tp:taxon-name-part> <tp:taxon-name-part taxon-name-part-type="infraspecific-rank">var.</tp:taxon-name-part> <tp:taxon-name-part taxon-name-part-type="variety" reg="zenatia">zenatia</tp:taxon-name-part></tp:taxon-name><comment>Kobelt, 1887; Iconographie, (2) 3(1): 3 [Wed Zenati].</comment></tp:nomenclature-citation><tp:nomenclature-citation><tp:taxon-name>
                  <tp:taxon-name-part taxon-name-part-type="genus" reg="Helix">Helix</tp:taxon-name-part> <tp:taxon-name-part taxon-name-part-type="species" reg="punica">punica</tp:taxon-name-part> <tp:taxon-name-part taxon-name-part-type="infraspecific-rank">var.</tp:taxon-name-part> <tp:taxon-name-part taxon-name-part-type="variety" reg="speculatorum">speculatorum</tp:taxon-name-part></tp:taxon-name><comment>Kobelt, 1887; Iconographie, (2) 3(1): 6, Taf. 63, fig. 320–322 [El Kantara].</comment></tp:nomenclature-citation><tp:nomenclature-citation><tp:taxon-name>
                  <tp:taxon-name-part taxon-name-part-type="genus" reg="Massylaea">Massylaea</tp:taxon-name-part>
                </tp:taxon-name><comment>(?) <italic>severinae</italic> Pallary, 1918; Bulletin de la Société d’histoire naturelle d’Afrique du Nord 9(7): 148 [Aïn el Bey (Constantine) (Philippe Thomas)].</comment></tp:nomenclature-citation></tp:nomenclature-citation-list></tp:nomenclature><tp:treatment-sec sec-type="Type specimens" id="SECID0EJ2AG"><title>Type specimens.</title><p>
              <italic><tp:taxon-name><tp:taxon-name-part taxon-name-part-type="species" reg="massylaea">massylaea</tp:taxon-name-part></tp:taxon-name></italic>: 2 syntypes NHMUK 1893.2.4.43.5-6; <italic><tp:taxon-name><tp:taxon-name-part taxon-name-part-type="species" reg="concolor">concolor</tp:taxon-name-part></tp:taxon-name></italic>: syntypes <named-content xmlns:xlink="http://www.w3.org/1999/xlink" content-type="dwc:institutional_code" xlink:type="simple">MHNG-MOLL</named-content> 118330/3 (Constantine on label in coll.); <italic><tp:taxon-name><tp:taxon-name-part taxon-name-part-type="species" reg="conoidea">conoidea</tp:taxon-name-part></tp:taxon-name></italic>: not found in coll. Bourguignat; <italic><tp:taxon-name><tp:taxon-name-part taxon-name-part-type="species" reg="nitefacta">nitefacta</tp:taxon-name-part></tp:taxon-name></italic>: syntype <named-content xmlns:xlink="http://www.w3.org/1999/xlink" content-type="dwc:institutional_code" xlink:type="simple">MHNG-MOLL</named-content> 118331/1; <italic><tp:taxon-name><tp:taxon-name-part taxon-name-part-type="species" reg="zenatia">zenatia</tp:taxon-name-part></tp:taxon-name></italic>: not researched; <italic><tp:taxon-name><tp:taxon-name-part taxon-name-part-type="species" reg="speculatorum">speculatorum</tp:taxon-name-part></tp:taxon-name></italic>: not researched; <italic><tp:taxon-name><tp:taxon-name-part taxon-name-part-type="species" reg="punica">punica</tp:taxon-name-part></tp:taxon-name></italic>: 3 syntypes NHMUK 1893.2.4.1240-1242; <italic>severinae</italic>: no type specimens found so far.</p></tp:treatment-sec><tp:treatment-sec sec-type="Other records" id="SECID0EB5AG"><title>Other records.</title><p>Sigus, <named-content xmlns:xlink="http://www.w3.org/1999/xlink" content-type="dwc:verbatimCoordinates" xlink:type="simple"><named-content content-type="geo-json" specific-use="{&#34;type&#34;:&#34;Point&#34;,&#34;coordinates&#34;:[6.784900,36.120200]}" id="NCID0EK5AG" xlink:type="simple">36.1202°N 6.7849°E</named-content></named-content> (Hesse 1920: 41); Tebessa, <named-content xmlns:xlink="http://www.w3.org/1999/xlink" content-type="dwc:verbatimCoordinates" xlink:type="simple"><named-content content-type="geo-json" specific-use="{&#34;type&#34;:&#34;Point&#34;,&#34;coordinates&#34;:[8.101000,35.414200]}" id="NCID0ES5AG" xlink:type="simple">35.4142°N 8.1010°E</named-content></named-content> (Hesse 1920: 43, sub <italic><tp:taxon-name><tp:taxon-name-part taxon-name-part-type="species" reg="punica">punica</tp:taxon-name-part></tp:taxon-name></italic>).</p></tp:treatment-sec><tp:treatment-sec sec-type="diagnosis" id="SECID0EB6AG"><title>Diagnosis.</title><p>large grey-yellowish shells with maximum four brown spiral bands, aperture whitish to reddish brown, strong surface sculpture of longitudinal grooves.</p></tp:treatment-sec><tp:treatment-sec sec-type="description" id="SECID0EG6AG"><title>Description.</title><p>Shell large, spire depressed to slightly broad conical, basic colour cream grey-yellowish with brown spiral bands; protoconch large (diameter ca. 5 mm), white; teleoconch whorls regularly increasing, with the last whorl considerably expanding before the aperture, rapidly declining at the aperture; suture deep, surface of teleoconch rough, covered by longitudinal, spirally arranged grooves, sometimes intersected by growth riblets and thus producing a pattern of longitudinal rectangles; spiral bands may be fully developed with maximum four spirals, but all variations including complete fusion of spirals may occur; aperture whitish to reddish brown with a thick lip, columellar part of aperture seldom with a ridge; peristome slightly thickened, umbilicus completely covered by a large reflection of the columellar part of aperture.</p><p>Genital organs (only the single subadult specimen (<named-content xmlns:xlink="http://www.w3.org/1999/xlink" content-type="dwc:institutional_code" xlink:type="simple">NMBE</named-content> 519961, sequenced specimen) could be investigated, Fig. <xref ref-type="fig" rid="F3">3</xref>): Penis short, bulbiform; epiphallus reaching twice the length of penis, with the penis retractor muscle inserting in the distal third of epiphallus; tubiform flagellum reaching the length of penis + epiphallus; penial lumen filled with longitudinal fleshy pilasters; penial chamber with a solid penial papilla (<abbrev xmlns:xlink="http://www.w3.org/1999/xlink" xlink:title="second penial papilla" id="ABBRID0EW6AG" xlink:type="simple">pp2</abbrev>, see also <xref ref-type="bibr" rid="B28">Neubert and Bank 2006</xref>); epiphallus opening into the penial chamber via a small pore opposite the “false papilla”.</p><fig id="F3" position="float" orientation="portrait"><label>Figure 3.</label><caption><p>
                  <italic><tp:taxon-name><tp:taxon-name-part taxon-name-part-type="genus" reg="Massylaea">Massylaea</tp:taxon-name-part> <tp:taxon-name-part taxon-name-part-type="species" reg="massylaea">massylaea</tp:taxon-name-part></tp:taxon-name></italic>, morphology of the genital organs; <named-content xmlns:xlink="http://www.w3.org/1999/xlink" content-type="dwc:institutional_code" xlink:type="simple">NMBE</named-content> 519961/1, Aurés Mountains (sequenced specimen). <bold>A</bold> situs of the hermaphroditic genitals <bold>B</bold> penis opened to show internal structure.</p></caption><graphic xmlns:xlink="http://www.w3.org/1999/xlink" xlink:href="zookeys-694-109-g003.jpg" position="float" orientation="portrait" xlink:type="simple" id="oo_152883.jpg"/></fig><p>Female part almost undeveloped, the glandulae mucosae only represented by a few small tubules; all other female structures only weakly developed.</p><!--PageBreak--><p>Measurements: Syntype <italic><tp:taxon-name><tp:taxon-name-part taxon-name-part-type="species" reg="massylaea">massylaea</tp:taxon-name-part></tp:taxon-name></italic>: H = 28.4 mm; D = 40.1 mm; <abbrev xmlns:xlink="http://www.w3.org/1999/xlink" xlink:title="peristome height" id="ABBRID0ENBBG" xlink:type="simple">PH</abbrev> = 12.6 mm; <abbrev xmlns:xlink="http://www.w3.org/1999/xlink" xlink:title="peristome diameter" id="ABBRID0ERBBG" xlink:type="simple">PD</abbrev> = 20.5 mm; W = 4.75.</p></tp:treatment-sec><tp:treatment-sec sec-type="distribution" id="SECID0EVBBG"><title>Distribution.</title><p>Kobelt (1887) supplied data on the distribution of both, <italic><tp:taxon-name><tp:taxon-name-part taxon-name-part-type="species" reg="massylaea">massylaea</tp:taxon-name-part></tp:taxon-name></italic> and <italic><tp:taxon-name><tp:taxon-name-part taxon-name-part-type="species" reg="punica">punica</tp:taxon-name-part></tp:taxon-name></italic>, and stated that they may occur in hundreds of specimens in a single locality. Given the fact that we here consider <italic><tp:taxon-name><tp:taxon-name-part taxon-name-part-type="species" reg="punica">punica</tp:taxon-name-part></tp:taxon-name></italic> a synonym of <italic><tp:taxon-name><tp:taxon-name-part taxon-name-part-type="species" reg="massylaea">massylaea</tp:taxon-name-part></tp:taxon-name></italic>, this taxon turns out to be one of the most widespread helicoid species in the southern part of the Eastalgerian mountain range covering southwestern parts of the province of Constantine, and parts of the provinces of Biskra and Blida westwards to Schott el Hodna.</p><p>Remarks: The variation in shell morphology mainly concerns the elevation of the spire, which may be rather flat to considerably raised. The second character state that varies is the formation, number and colour of the spiral bands. These may be reddish- to chestnut-brown, some may miss completely or in parts, or are fused to form <!--PageBreak--><!--PageBreak-->a cloudy brownish surface. Although Kobelt (1887: 3) states that his specimens usually had spiral bands he separated one form without spiral bands under the name <italic>zenati</italic>, claiming that this form only occurs at this single locality, from which already Bourguignat named his var. <tp:taxon-name><tp:taxon-name-part taxon-name-part-type="variety" reg="concolor">concolor</tp:taxon-name-part></tp:taxon-name>. According to the specimens known today, spiral banding is quite stable, but there are all variations seen from five bands to completely unicoloured shells.</p><p>Hesse (1920: 43, sub <italic><tp:taxon-name><tp:taxon-name-part taxon-name-part-type="species" reg="punica">punica</tp:taxon-name-part></tp:taxon-name></italic>) reports that he received three specimens of this species from Tunisia “Redyef im südlichen Tunis [= Al Rudayyif, Gafsa]. This record has not been reconfirmed by modern collections and is probably based on a confusion with <italic><tp:taxon-name><tp:taxon-name-part taxon-name-part-type="species" reg="vermiculata">vermiculata</tp:taxon-name-part></tp:taxon-name></italic>.</p><fig id="F4" position="float" orientation="portrait"><label>Figures 4–8.</label><caption><p>
                  <italic><tp:taxon-name><tp:taxon-name-part taxon-name-part-type="genus" reg="Massylaea">Massylaea</tp:taxon-name-part> <tp:taxon-name-part taxon-name-part-type="species" reg="massylaea">massylaea</tp:taxon-name-part></tp:taxon-name></italic> (Morelet, 1851). <bold>4</bold> syntype <italic><tp:taxon-name><tp:taxon-name-part taxon-name-part-type="genus" reg="Helix">Helix</tp:taxon-name-part> <tp:taxon-name-part taxon-name-part-type="species" reg="massylaea">massylaea</tp:taxon-name-part></tp:taxon-name></italic> NHMUK 1893.2.4.43.5, D = 40.1 mm <bold>5</bold> syntype <italic><tp:taxon-name><tp:taxon-name-part taxon-name-part-type="genus" reg="Helix">Helix</tp:taxon-name-part> <tp:taxon-name-part taxon-name-part-type="species" reg="punica">punica</tp:taxon-name-part></tp:taxon-name></italic> NHMUK 1893.2.4.1240, D = 36.8 mm <bold>6</bold> syntype <italic><tp:taxon-name><tp:taxon-name-part taxon-name-part-type="species" reg="concolor">concolor</tp:taxon-name-part></tp:taxon-name></italic> <named-content xmlns:xlink="http://www.w3.org/1999/xlink" content-type="dwc:institutional_code" xlink:type="simple">MHNG-MOLL</named-content> 118330, D = 36.9 mm <bold>7</bold> syntype <italic><tp:taxon-name><tp:taxon-name-part taxon-name-part-type="species" reg="nitefacta">nitefacta</tp:taxon-name-part></tp:taxon-name></italic> <named-content xmlns:xlink="http://www.w3.org/1999/xlink" content-type="dwc:institutional_code" xlink:type="simple">MHNG-MOLL</named-content> 118331, D = 35.5 mm <bold>8</bold> <named-content xmlns:xlink="http://www.w3.org/1999/xlink" content-type="dwc:institutional_code" xlink:type="simple">NMBE</named-content> 519961, Aurés Mountains, D = 33.65 mm (sequenced specimen). All figures Neubert, natural size.</p></caption><graphic xmlns:xlink="http://www.w3.org/1999/xlink" xlink:href="zookeys-694-109-g004.jpg" position="float" orientation="portrait" xlink:type="simple" id="oo_152884.jpg"/></fig></tp:treatment-sec><ref-list><ref id="B34"><mixed-citation xmlns:xlink="http://www.w3.org/1999/xlink" xlink:type="simple">
          <person-group><name name-style="western"><surname>Péchaud</surname><given-names>J</given-names></name></person-group> (<year>1883</year>) Excursions malacologiques dans le nord de l’Afrique de la Calle a Alger, d’Alger a Tanger. I, 112 pp.</mixed-citation></ref><ref id="B28"><mixed-citation xmlns:xlink="http://www.w3.org/1999/xlink" xlink:type="simple">
          <person-group><name name-style="western"><surname>Neubert</surname><given-names>E</given-names></name><name name-style="western"><surname>Bank</surname><given-names>RA</given-names></name></person-group> (<year>2006</year>) Notes on the species of <italic><tp:taxon-name><tp:taxon-name-part taxon-name-part-type="genus">Caucasotachea</tp:taxon-name-part></tp:taxon-name></italic> C. Boettger 1909 and <italic><tp:taxon-name><tp:taxon-name-part taxon-name-part-type="genus">Lindholmia</tp:taxon-name-part></tp:taxon-name></italic> P. Hesse 1919, with annotations to the <tp:taxon-name><tp:taxon-name-part taxon-name-part-type="family">Helicidae</tp:taxon-name-part></tp:taxon-name> (<tp:taxon-name><tp:taxon-name-part taxon-name-part-type="class">Gastropoda</tp:taxon-name-part></tp:taxon-name>: <tp:taxon-name><tp:taxon-name-part taxon-name-part-type="order">Stylommatophora</tp:taxon-name-part></tp:taxon-name>: <tp:taxon-name><tp:taxon-name-part taxon-name-part-type="family">Helicidae</tp:taxon-name-part></tp:taxon-name>). Archiv für Molluskenkunde, Frankfurt am Main, 135(1): 101–132; .</mixed-citation></ref></ref-list></tp:taxon-treatment>
