# Supplementary material for: Revision of Massylaea Möllendorff, 1898 (Stylommatophora, Helicidae)
Source: Zookeys. 2017 Aug 29;(694):109–33. doi: 10.3897/zookeys.694.15001 (PMC5672781; doi:10.3897/zookeys.694.15001)
Supplement: XML Treatment for Massylaea constantina [file zookeys.694.15001-treatment3.xml]

<!DOCTYPE tp:taxon-treatment
  PUBLIC "-//TaxonX//DTD Taxonomic Treatment Publishing DTD v0 20100105//EN" "tax-treatment-NSO.dtd">
<tp:taxon-treatment xmlns:tp="http://www.plazi.org/taxpub"><tp:treatment-meta><kwd-group><label>Taxon classification</label><kwd><named-content xmlns:xlink="http://www.w3.org/1999/xlink" content-type="kingdom">Animalia</named-content></kwd><kwd><named-content xmlns:xlink="http://www.w3.org/1999/xlink" content-type="order">Stylommatophora</named-content></kwd><kwd><named-content xmlns:xlink="http://www.w3.org/1999/xlink" content-type="family">Helicidae</named-content></kwd></kwd-group><mixed-citation publication-type="journal"><person-group><name><surname>Bouaziz-Yahiatene</surname><given-names>Houria</given-names></name><name><surname>Pfarrer</surname><given-names>Beat</given-names></name><name><surname>Medjdoub-Bensaad</surname><given-names>Ferroudja</given-names></name><name><surname>Eike Neubert</surname><given-names/></name></person-group><article-title>Revision of <italic><tp:taxon-name><tp:taxon-name-part taxon-name-part-type="genus" reg="Massylaea">Massylaea</tp:taxon-name-part></tp:taxon-name></italic> Möllendorff, 1898 (<tp:taxon-name><tp:taxon-name-part taxon-name-part-type="order">Stylommatophora</tp:taxon-name-part></tp:taxon-name>, <tp:taxon-name><tp:taxon-name-part taxon-name-part-type="family">Helicidae</tp:taxon-name-part></tp:taxon-name>)</article-title><source>Zookeys</source><day>29</day><month>8</month><year>2017</year><volume>2017</volume><issue>694</issue><fpage>109</fpage><lpage>133</lpage><pub-id pub-id-type="doi">10.3897/zookeys.694.15001</pub-id></mixed-citation></tp:treatment-meta><tp:nomenclature><tp:taxon-name>
              <tp:taxon-name-part taxon-name-part-type="genus" reg="Massylaea">Massylaea</tp:taxon-name-part>
              <tp:taxon-name-part taxon-name-part-type="species" reg="constantina">constantina</tp:taxon-name-part>
            </tp:taxon-name><tp:taxon-authority>(E. Forbes, 1838)</tp:taxon-authority><xref ref-type="fig" rid="F5">Figs 9</xref><xref ref-type="fig" rid="F6">, 10–12</xref><!--PageBreak--><tp:nomenclature-citation-list><tp:nomenclature-citation><tp:taxon-name>
                  <tp:taxon-name-part taxon-name-part-type="genus" reg="Helix">Helix</tp:taxon-name-part> <tp:taxon-name-part taxon-name-part-type="species" reg="constantina">constantina</tp:taxon-name-part></tp:taxon-name><comment>E. Forbes, 1838; Annals of Natural History, II: 251, pl. XI, fig. 1 [In waste places among nettles at Bougia].</comment></tp:nomenclature-citation><tp:nomenclature-citation><tp:taxon-name>
                  <tp:taxon-name-part taxon-name-part-type="genus" reg="Helix">Helix</tp:taxon-name-part> <tp:taxon-name-part taxon-name-part-type="species" reg="cirtae">cirtae</tp:taxon-name-part></tp:taxon-name><comment>Terver, 1839; Catalogue des Mollusques...: 11, pl. 1, fig. 1 [Bone].</comment></tp:nomenclature-citation><tp:nomenclature-citation><tp:taxon-name>
                  <tp:taxon-name-part taxon-name-part-type="genus" reg="Helix">Helix</tp:taxon-name-part> <tp:taxon-name-part taxon-name-part-type="species" reg="constantinae">constantinae</tp:taxon-name-part> <tp:taxon-name-part taxon-name-part-type="infraspecific-rank">var.</tp:taxon-name-part> <tp:taxon-name-part taxon-name-part-type="variety" reg="bifasciata">bifasciata</tp:taxon-name-part></tp:taxon-name><comment>Bourguignat, 1863; Malacologie de l’Algérie I: 114 [La Calle].</comment></tp:nomenclature-citation><tp:nomenclature-citation><tp:taxon-name>
                  <tp:taxon-name-part taxon-name-part-type="genus" reg="Helix">Helix</tp:taxon-name-part> <tp:taxon-name-part taxon-name-part-type="species" reg="constantinae">constantinae</tp:taxon-name-part> <tp:taxon-name-part taxon-name-part-type="infraspecific-rank">var.</tp:taxon-name-part> <tp:taxon-name-part taxon-name-part-type="variety" reg="conoidea">conoidea</tp:taxon-name-part></tp:taxon-name><comment>Bourguignat, 1863; Malacologie de l’Algérie I: 114, plate 10 fig. 7 [Constantine].</comment></tp:nomenclature-citation><tp:nomenclature-citation><tp:taxon-name>
                  <tp:taxon-name-part taxon-name-part-type="genus" reg="Helix">Helix</tp:taxon-name-part> <tp:taxon-name-part taxon-name-part-type="species" reg="constantinae">constantinae</tp:taxon-name-part> <tp:taxon-name-part taxon-name-part-type="infraspecific-rank">var.</tp:taxon-name-part> <tp:taxon-name-part taxon-name-part-type="variety" reg="depressa">depressa</tp:taxon-name-part></tp:taxon-name><comment>Bourguignat, 1863; Malacologie de l’Algérie I: 114 [Ouled-Sultan].</comment></tp:nomenclature-citation><tp:nomenclature-citation><tp:taxon-name>
                  <tp:taxon-name-part taxon-name-part-type="genus" reg="Helix">Helix</tp:taxon-name-part> <tp:taxon-name-part taxon-name-part-type="species" reg="constantinae">constantinae</tp:taxon-name-part> <tp:taxon-name-part taxon-name-part-type="infraspecific-rank">var.</tp:taxon-name-part> <tp:taxon-name-part taxon-name-part-type="variety" reg="maxima">maxima</tp:taxon-name-part></tp:taxon-name><comment>Bourguignat, 1863; Malacologie de l’Algérie I: 114 [Constantine].</comment></tp:nomenclature-citation><tp:nomenclature-citation><tp:taxon-name>
                  <tp:taxon-name-part taxon-name-part-type="genus" reg="Helix">Helix</tp:taxon-name-part> <tp:taxon-name-part taxon-name-part-type="species" reg="constantinae">constantinae</tp:taxon-name-part> <tp:taxon-name-part taxon-name-part-type="infraspecific-rank">var.</tp:taxon-name-part> <tp:taxon-name-part taxon-name-part-type="variety" reg="minima">minima</tp:taxon-name-part></tp:taxon-name><comment>Bourguignat, 1863; Malacologie de l’Algérie I: 114 [Bone].</comment></tp:nomenclature-citation><tp:nomenclature-citation><tp:taxon-name>
                  <tp:taxon-name-part taxon-name-part-type="genus" reg="Helix">Helix</tp:taxon-name-part> <tp:taxon-name-part taxon-name-part-type="species" reg="constantinae">constantinae</tp:taxon-name-part> <tp:taxon-name-part taxon-name-part-type="infraspecific-rank">var.</tp:taxon-name-part> <tp:taxon-name-part taxon-name-part-type="variety" reg="trifasciata">trifasciata</tp:taxon-name-part></tp:taxon-name><comment>Bourguignat, 1863; Malacologie de l’Algérie I: 114 [La Calle].</comment></tp:nomenclature-citation></tp:nomenclature-citation-list></tp:nomenclature><tp:treatment-sec sec-type="Type specimens" id="SECID0E6MBG"><title>Type specimens.</title><p>
              <italic><tp:taxon-name><tp:taxon-name-part taxon-name-part-type="species" reg="constantina">constantina</tp:taxon-name-part></tp:taxon-name></italic>: no type specimens could be identified in the E. Forbes collection in <abbrev xmlns:xlink="http://www.w3.org/1999/xlink" content-type="institution" xlink:title="National Museums of Scotland, Edinburgh" id="ABBRID0EPNBG" xlink:type="simple">NMSZ</abbrev>; <italic><tp:taxon-name><tp:taxon-name-part taxon-name-part-type="species" reg="cirtae">cirtae</tp:taxon-name-part></tp:taxon-name></italic>: syntype <named-content xmlns:xlink="http://www.w3.org/1999/xlink" content-type="dwc:institutional_code" xlink:type="simple">MHNL</named-content> 45001107; the type specimens for the varietal names of Bourguignat are not identifiable in his collection.</p></tp:treatment-sec><tp:treatment-sec sec-type="Additional specimens" id="SECID0EDOBG"><title>Additional specimens.</title><p>Ighil Bourmi, 36.4872 4.0613, 1297 m alt., 24.5.2015, Bouaziz, <named-content xmlns:xlink="http://www.w3.org/1999/xlink" content-type="dwc:institutional_code" xlink:type="simple">NMBE</named-content> 540545/1, Makouda, Tizi Ouzou/ Kabylie, 36.7909 4.0659, 440 m alt., 22.3.2015, Bouaziz, <named-content xmlns:xlink="http://www.w3.org/1999/xlink" content-type="dwc:institutional_code" xlink:type="simple">NMBE</named-content> 540543/3, Azaghar, Bounouh, Tizi Ouzou, 36.5214 3.9425, 432 m alt., 26.4.2015, Bouaziz, <named-content xmlns:xlink="http://www.w3.org/1999/xlink" content-type="dwc:institutional_code" xlink:type="simple">NMBE</named-content> 540542/9, Draa Ben Khedaa/ Tizi Ouzou, 36.7318 3.9654, 50 m alt., 6.1.2015, Bouaziz, <named-content xmlns:xlink="http://www.w3.org/1999/xlink" content-type="dwc:institutional_code" xlink:type="simple">NMBE</named-content> 534211/20.</p></tp:treatment-sec><tp:treatment-sec sec-type="diagnosis" id="SECID0E4OBG"><title>Diagnosis.</title><p>Medium sized shell, teleoconch smooth, and aperture with a raised columellar ridge.</p></tp:treatment-sec><tp:treatment-sec sec-type="description" id="SECID0ECPBG"><title>Description.</title><p>Shell medium sized, with a globular or broad conical spire, basic colour white to grey, always with up to five brown spiral bands; protoconch large (diameter ca. 4 mm), white; all teleoconch whorls regularly increasing, with the last whorl rapidly declining at the aperture; suture of moderate depth, surface of teleoconch <!--PageBreak-->smooth; usually with five spiral bands with spiral 2+3 often very close or almost merging; aperture always porcelain white with a thick lip, columellar part of aperture with a raised ridge; peristome slightly thickened, umbilicus completely covered by a large reflection of the columellar part of aperture.</p><p>Genital organs (Fig. <xref ref-type="fig" rid="F5">9A–C</xref>): penis subdivided in three parts, with an elongate distal tube connecting to the atrium, and a bilobed muscular proximal part with the internal boundary marked by an annular pad (<xref ref-type="bibr" rid="B10">Giusti et al. 1995</xref>); epiphallus longer than penis, enveloped by a strong penial retractor muscle that connects with a fascicle to the atrium, flagellum a long, simple tube; internally, the proximal penial chamber filled by <!--PageBreak-->a solid penial papilla (<abbrev xmlns:xlink="http://www.w3.org/1999/xlink" xlink:title="second penial papilla" id="ABBRID0EWPBG" xlink:type="simple">pp2</abbrev>, see also Neubert &amp; Bank 2006); epiphallus opening into the penial chamber via a small pore.</p><fig id="F5" position="float" orientation="portrait"><label>Figure 9.</label><caption><p>Genital organs of <italic><tp:taxon-name><tp:taxon-name-part taxon-name-part-type="genus" reg="Massylaea">M.</tp:taxon-name-part> <tp:taxon-name-part taxon-name-part-type="species" reg="constantina">constantina</tp:taxon-name-part></tp:taxon-name></italic>; <named-content xmlns:xlink="http://www.w3.org/1999/xlink" content-type="dwc:institutional_code" xlink:type="simple">NMBE</named-content> 540542, Azaghar; <bold>A</bold> situs <bold>B</bold> outer morphology of male organ <bold>C</bold> interior of penis. Abbreviations used: a = atrium; <abbrev xmlns:xlink="http://www.w3.org/1999/xlink" xlink:title="annular pad" id="ABBRID0EYQBG" xlink:type="simple">ap</abbrev> = annular pad; <abbrev xmlns:xlink="http://www.w3.org/1999/xlink" xlink:title="diverticulum" id="ABBRID0E3QBG" xlink:type="simple">div</abbrev> = diverticulum; <abbrev xmlns:xlink="http://www.w3.org/1999/xlink" xlink:title="dart sac" id="ABBRID0EARBG" xlink:type="simple">ds</abbrev> = dart sac; <abbrev xmlns:xlink="http://www.w3.org/1999/xlink" xlink:title="epiphallus" id="ABBRID0EERBG" xlink:type="simple">ep</abbrev> = epiphallus; <abbrev xmlns:xlink="http://www.w3.org/1999/xlink" xlink:title="flagellum" id="ABBRID0EIRBG" xlink:type="simple">fl</abbrev> = flagellum; <abbrev xmlns:xlink="http://www.w3.org/1999/xlink" xlink:title="glandulae mucosae" id="ABBRID0EMRBG" xlink:type="simple">gm</abbrev> = glandulae mucosae; <abbrev xmlns:xlink="http://www.w3.org/1999/xlink" xlink:title="penial retractor muscle" id="ABBRID0EQRBG" xlink:type="simple">mrp</abbrev> = penial retractor muscle; p = penis; <abbrev xmlns:xlink="http://www.w3.org/1999/xlink" xlink:title="pedunculus" id="ABBRID0EURBG" xlink:type="simple">ped</abbrev> = pedunculus; <abbrev xmlns:xlink="http://www.w3.org/1999/xlink" xlink:title="pore of penial papilla" id="ABBRID0EYRBG" xlink:type="simple">po</abbrev> = pore of penial papilla; <abbrev xmlns:xlink="http://www.w3.org/1999/xlink" xlink:title="second penial papilla" id="ABBRID0E3RBG" xlink:type="simple">pp2</abbrev> = second penial papilla; <abbrev xmlns:xlink="http://www.w3.org/1999/xlink" xlink:title="spermoviduct" id="ABBRID0EASBG" xlink:type="simple">sod</abbrev> = spermoviduct; <abbrev xmlns:xlink="http://www.w3.org/1999/xlink" xlink:title="vas deferens" id="ABBRID0EESBG" xlink:type="simple">vd</abbrev> = vas deferens.</p></caption><graphic xmlns:xlink="http://www.w3.org/1999/xlink" xlink:href="zookeys-694-109-g005.jpg" position="float" orientation="portrait" xlink:type="simple" id="oo_152885.jpg"/></fig><p>Dart sac opening laterally into the short vagina; glandulae mucosae with two central stems giving rise to at least three subsequent branches with at least 40 tubules; diverticulum branches off in a central position from the pedunculus reaching a length of at least 30 mm.</p><p>Measurements: syntype <italic><tp:taxon-name><tp:taxon-name-part taxon-name-part-type="species" reg="cirtae">cirtae</tp:taxon-name-part></tp:taxon-name></italic>: H = 21.3 mm; D = 27.2 mm; <abbrev xmlns:xlink="http://www.w3.org/1999/xlink" xlink:title="peristome height" id="ABBRID0E1SBG" xlink:type="simple">PH</abbrev> = 8.6 mm; <abbrev xmlns:xlink="http://www.w3.org/1999/xlink" xlink:title="peristome diameter" id="ABBRID0E5SBG" xlink:type="simple">PD</abbrev> = 12.9 mm; W = 4.75.</p></tp:treatment-sec><tp:treatment-sec sec-type="distribution" id="SECID0ECTBG"><title>Distribution.</title><p>This species is known from Tizi Ouzou in the Grand Kabylie towards the northern parts of the province of Constantine. In many places it lives in sympatry with <italic><tp:taxon-name><tp:taxon-name-part taxon-name-part-type="genus" reg="Massylaea">M.</tp:taxon-name-part> <tp:taxon-name-part taxon-name-part-type="species" reg="vermiculata">vermiculata</tp:taxon-name-part></tp:taxon-name></italic>.</p></tp:treatment-sec><tp:treatment-sec sec-type="remarks" id="SECID0ETTBG"><title>Remarks.</title><p>This species proved to be quite stable in terms of conchological traits. The number of five spiral bands is very stable as well as the white and smooth teleoconch. Some colour morphs of <italic><tp:taxon-name><tp:taxon-name-part taxon-name-part-type="genus" reg="Massylaea">M.</tp:taxon-name-part> <tp:taxon-name-part taxon-name-part-type="species" reg="vermiculata">vermiculata</tp:taxon-name-part></tp:taxon-name></italic> look quite similar; however, so far all shells of the latter species could be differentiated by presence of the malleate teleoconch surface. This surface structure may be reduced to a small area above and around the aperture, but it is always clearly discernible. It differs from <italic><tp:taxon-name><tp:taxon-name-part taxon-name-part-type="genus" reg="Massylaea">M.</tp:taxon-name-part> <tp:taxon-name-part taxon-name-part-type="species" reg="massylaea">massylaea</tp:taxon-name-part></tp:taxon-name></italic> by its considerably smaller shell, the high globular spire, and the smooth teleoconch surface.</p><fig id="F6" position="float" orientation="portrait"><label>Figures 10–12.</label><caption><p>
                  <italic><tp:taxon-name><tp:taxon-name-part taxon-name-part-type="genus" reg="Massylaea">Massylaea</tp:taxon-name-part> <tp:taxon-name-part taxon-name-part-type="species" reg="constantina">constantina</tp:taxon-name-part></tp:taxon-name></italic> (E. Forbes, 1838). <bold>10</bold> Original figure of E. Forbes, pl. XI, Figure <xref ref-type="fig" rid="F1">1</xref> [1839], size adopted to next figure <bold>11</bold> syntype <italic><tp:taxon-name><tp:taxon-name-part taxon-name-part-type="species" reg="cirtae">cirtae</tp:taxon-name-part></tp:taxon-name></italic> <named-content xmlns:xlink="http://www.w3.org/1999/xlink" content-type="dwc:institutional_code" xlink:type="simple">MHNL</named-content> 45001107, D = 27.2 mm <bold>12</bold> <named-content xmlns:xlink="http://www.w3.org/1999/xlink" content-type="dwc:institutional_code" xlink:type="simple">NMBE</named-content> 534211, Draa Ben Khedaa, D = 30.25 mm. All figures Neubert/Bochud, natural size.</p></caption><graphic xmlns:xlink="http://www.w3.org/1999/xlink" xlink:href="zookeys-694-109-g006.jpg" position="float" orientation="portrait" xlink:type="simple" id="oo_152886.jpg"/></fig><!--PageBreak--></tp:treatment-sec><tp:treatment-sec><!--Section generated to contain objects referenced in tp:taxon-treatment.--><fig id="F1" position="float" orientation="portrait"><label>Figure 1.</label><caption><p>Bayesian Inference tree based on concatenated set of sequences (CO1 16S, <abbrev xmlns:xlink="http://www.w3.org/1999/xlink" xlink:title="Histone 3" id="ABBRID0EFOAG" xlink:type="simple">H3</abbrev>, 28S, ITS2). Number on the nodes refer to posterior probabilities provided by the <abbrev xmlns:xlink="http://www.w3.org/1999/xlink" xlink:title="Bayesian Inference" id="ABBRID0EJOAG" xlink:type="simple">BI</abbrev> analysis.</p></caption><graphic xmlns:xlink="http://www.w3.org/1999/xlink" xlink:href="zookeys-694-109-g001.jpg" position="float" orientation="portrait" xlink:type="simple" id="oo_152881.jpg"/></fig></tp:treatment-sec><ref-list><ref id="B10"><mixed-citation xmlns:xlink="http://www.w3.org/1999/xlink" xlink:type="simple">
          <person-group><name name-style="western"><surname>Giusti</surname><given-names>F</given-names></name><name name-style="western"><surname>Manganelli</surname><given-names>G</given-names></name><name name-style="western"><surname>Schembri</surname><given-names>PJ</given-names></name></person-group> (<year>1995</year>) The non-marine molluscs of the Maltese Islands. Torino, 607 pp.</mixed-citation></ref></ref-list></tp:taxon-treatment>
