# Supplementary material for: Revision of Massylaea Möllendorff, 1898 (Stylommatophora, Helicidae)
Source: Zookeys. 2017 Aug 29;(694):109–33. doi: 10.3897/zookeys.694.15001 (PMC5672781; doi:10.3897/zookeys.694.15001)
Supplement: XML Treatment for Massylaea vermiculata [file zookeys.694.15001-treatment4.xml]

<!DOCTYPE tp:taxon-treatment
  PUBLIC "-//TaxonX//DTD Taxonomic Treatment Publishing DTD v0 20100105//EN" "tax-treatment-NSO.dtd">
<tp:taxon-treatment xmlns:tp="http://www.plazi.org/taxpub"><tp:treatment-meta><kwd-group><label>Taxon classification</label><kwd><named-content xmlns:xlink="http://www.w3.org/1999/xlink" content-type="kingdom">Animalia</named-content></kwd><kwd><named-content xmlns:xlink="http://www.w3.org/1999/xlink" content-type="order">Stylommatophora</named-content></kwd><kwd><named-content xmlns:xlink="http://www.w3.org/1999/xlink" content-type="family">Helicidae</named-content></kwd></kwd-group><mixed-citation publication-type="journal"><person-group><name><surname>Bouaziz-Yahiatene</surname><given-names>Houria</given-names></name><name><surname>Pfarrer</surname><given-names>Beat</given-names></name><name><surname>Medjdoub-Bensaad</surname><given-names>Ferroudja</given-names></name><name><surname>Eike Neubert</surname><given-names/></name></person-group><article-title>Revision of <italic><tp:taxon-name><tp:taxon-name-part taxon-name-part-type="genus" reg="Massylaea">Massylaea</tp:taxon-name-part></tp:taxon-name></italic> Möllendorff, 1898 (<tp:taxon-name><tp:taxon-name-part taxon-name-part-type="order">Stylommatophora</tp:taxon-name-part></tp:taxon-name>, <tp:taxon-name><tp:taxon-name-part taxon-name-part-type="family">Helicidae</tp:taxon-name-part></tp:taxon-name>)</article-title><source>Zookeys</source><day>29</day><month>8</month><year>2017</year><volume>2017</volume><issue>694</issue><fpage>109</fpage><lpage>133</lpage><pub-id pub-id-type="doi">10.3897/zookeys.694.15001</pub-id></mixed-citation></tp:treatment-meta><tp:nomenclature><tp:taxon-name>
              <tp:taxon-name-part taxon-name-part-type="genus" reg="Massylaea">Massylaea</tp:taxon-name-part>
              <tp:taxon-name-part taxon-name-part-type="species" reg="vermiculata">vermiculata</tp:taxon-name-part>
            </tp:taxon-name><tp:taxon-authority>(O. F. Müller, 1774)</tp:taxon-authority><xref ref-type="fig" rid="F7">Figs 13–16</xref><tp:nomenclature-citation-list><tp:nomenclature-citation><tp:taxon-name>
                  <tp:taxon-name-part taxon-name-part-type="genus" reg="Helix">Helix</tp:taxon-name-part> <tp:taxon-name-part taxon-name-part-type="species" reg="vermiculata">vermiculata</tp:taxon-name-part></tp:taxon-name><comment>O. F. Müller, 1774; Vermium terrestrium et fluviatilium 2: 21 [In Italia sabulosis juxta torrentes].</comment></tp:nomenclature-citation><tp:nomenclature-citation><tp:taxon-name>
                  <tp:taxon-name-part taxon-name-part-type="genus" reg="Helix">Helix</tp:taxon-name-part> <tp:taxon-name-part taxon-name-part-type="species" reg="bonduelliana">bonduelliana</tp:taxon-name-part></tp:taxon-name><comment>Bourguignat, 1863; Mollusques nouveaux, litigieux ou peu connus, fasc. 1: 9, plate 3 figs 1–4 [Province d’Oran].</comment></tp:nomenclature-citation><tp:nomenclature-citation><tp:taxon-name>
                  <tp:taxon-name-part taxon-name-part-type="genus" reg="Helix">Helix</tp:taxon-name-part> <tp:taxon-name-part taxon-name-part-type="species" reg="vermiculata">vermiculata</tp:taxon-name-part> <tp:taxon-name-part taxon-name-part-type="infraspecific-rank">var.</tp:taxon-name-part> <tp:taxon-name-part taxon-name-part-type="variety" reg="albida">albida</tp:taxon-name-part></tp:taxon-name><comment>Bourguignat, 1863; Malacologie de l’Algérie I: 112, plate 8 fig. 10 [La Calle].</comment></tp:nomenclature-citation><tp:nomenclature-citation><tp:taxon-name>
                  <tp:taxon-name-part taxon-name-part-type="genus" reg="Helix">Helix</tp:taxon-name-part> <tp:taxon-name-part taxon-name-part-type="species" reg="vermiculata">vermiculata</tp:taxon-name-part> <tp:taxon-name-part taxon-name-part-type="infraspecific-rank">var.</tp:taxon-name-part> <tp:taxon-name-part taxon-name-part-type="variety" reg="aspersa">aspersa</tp:taxon-name-part></tp:taxon-name><comment>Bourguignat, 1863; Malacologie de l’Algérie I: 112 [Cherchell].</comment></tp:nomenclature-citation><tp:nomenclature-citation><tp:taxon-name>
                  <tp:taxon-name-part taxon-name-part-type="genus" reg="Helix">Helix</tp:taxon-name-part> <tp:taxon-name-part taxon-name-part-type="species" reg="vermiculata">vermiculata</tp:taxon-name-part> <tp:taxon-name-part taxon-name-part-type="infraspecific-rank">var.</tp:taxon-name-part> <tp:taxon-name-part taxon-name-part-type="variety" reg="expallescens">expallescens</tp:taxon-name-part></tp:taxon-name><comment>Bourguignat, 1863; Malacologie de l’Algérie I: 112 [Environs d’Alger, Blidah].</comment></tp:nomenclature-citation><tp:nomenclature-citation><tp:taxon-name>
                  <tp:taxon-name-part taxon-name-part-type="genus" reg="Helix">Helix</tp:taxon-name-part> <tp:taxon-name-part taxon-name-part-type="species" reg="vermiculata">vermiculata</tp:taxon-name-part> <tp:taxon-name-part taxon-name-part-type="infraspecific-rank">var.</tp:taxon-name-part> <tp:taxon-name-part taxon-name-part-type="variety" reg="minuta">minuta</tp:taxon-name-part></tp:taxon-name><comment>Bourguignat, 1863; Malacologie de l’Algérie I: 112 [Ile de Galite].</comment></tp:nomenclature-citation><tp:nomenclature-citation><tp:taxon-name>
                  <tp:taxon-name-part taxon-name-part-type="genus" reg="Helix">Helix</tp:taxon-name-part> <tp:taxon-name-part taxon-name-part-type="species" reg="vermiculata">vermiculata</tp:taxon-name-part> <tp:taxon-name-part taxon-name-part-type="infraspecific-rank">var.</tp:taxon-name-part> <tp:taxon-name-part taxon-name-part-type="variety" reg="trizonata">trizonata</tp:taxon-name-part></tp:taxon-name><comment>Bourguignat, 1863; Malacologie de l’Algérie I: 112 [Philippeville].</comment></tp:nomenclature-citation><tp:nomenclature-citation><tp:taxon-name>
                  <tp:taxon-name-part taxon-name-part-type="genus" reg="Helix">Helix</tp:taxon-name-part> <tp:taxon-name-part taxon-name-part-type="species" reg="fleurati">fleurati</tp:taxon-name-part></tp:taxon-name><comment>Bourguignat, 1868; Histoire Malacologique de la Régence de Tunis: 12, plate 1 fig. 1–3 [Env. de Tunis (Champs au sud et au sudest de Tunis, entre un vieux puits espagnol et les collines de Sidi ben Hassen et de la forteresse Bordj el Raïs. Ruines d’Oudena. Ruines d’Utique et de Carthage. non loin de la chapelle Saint-Louis]</comment></tp:nomenclature-citation><tp:nomenclature-citation><tp:taxon-name>
                  <tp:taxon-name-part taxon-name-part-type="genus" reg="Helix">Helix</tp:taxon-name-part> <tp:taxon-name-part taxon-name-part-type="species" reg="fleurati">fleurati</tp:taxon-name-part> <tp:taxon-name-part taxon-name-part-type="infraspecific-rank">var.</tp:taxon-name-part> <tp:taxon-name-part taxon-name-part-type="variety" reg="obesa">obesa</tp:taxon-name-part></tp:taxon-name><comment>Bourguignat, 1868; Histoire Malacologique de la Régence de Tunis: 13 [no locality information given].</comment></tp:nomenclature-citation><tp:nomenclature-citation><tp:taxon-name>
                  <tp:taxon-name-part taxon-name-part-type="genus" reg="Helix">Helix</tp:taxon-name-part> <tp:taxon-name-part taxon-name-part-type="species" reg="fleurati">fleurati</tp:taxon-name-part> <tp:taxon-name-part taxon-name-part-type="infraspecific-rank">var.</tp:taxon-name-part> <tp:taxon-name-part taxon-name-part-type="variety" reg="subcarinata">subcarinata</tp:taxon-name-part></tp:taxon-name><comment>Bourguignat, 1868; Histoire Malacologique de la Régence de Tunis: 13, plate 1 fig. 4 [no locality information given].</comment></tp:nomenclature-citation><tp:nomenclature-citation><tp:taxon-name>
                  <tp:taxon-name-part taxon-name-part-type="genus" reg="Helix">Helix</tp:taxon-name-part> (<tp:taxon-name-part taxon-name-part-type="subgenus" reg="Macularia">Macularia</tp:taxon-name-part>) <tp:taxon-name-part taxon-name-part-type="species" reg="vermiculata">vermiculata</tp:taxon-name-part> <tp:taxon-name-part taxon-name-part-type="infraspecific-rank">var.</tp:taxon-name-part> <tp:taxon-name-part taxon-name-part-type="variety" reg="conoidea">conoidea</tp:taxon-name-part></tp:taxon-name><comment>Issel, 1880; Annali del Mus. Civ. di St. Nat. di Genova, Vol. XV: 263 [Sahel, fra Susa e Bir el Buita e fra Susa ed El Gem].</comment></tp:nomenclature-citation><tp:nomenclature-citation><tp:taxon-name>
                  <tp:taxon-name-part taxon-name-part-type="genus" reg="Helix">Helix</tp:taxon-name-part> (<tp:taxon-name-part taxon-name-part-type="subgenus" reg="Macularia">Macularia</tp:taxon-name-part>) <tp:taxon-name-part taxon-name-part-type="species" reg="vermiculata">vermiculata</tp:taxon-name-part> <tp:taxon-name-part taxon-name-part-type="infraspecific-rank">var.</tp:taxon-name-part> <tp:taxon-name-part taxon-name-part-type="variety" reg="depressa">depressa</tp:taxon-name-part></tp:taxon-name><comment>Issel, 1880; Annali del Mus. Civ. di St. Nat. di Genova, Vol. XV: 263 [Cartagine].</comment></tp:nomenclature-citation><tp:nomenclature-citation><tp:taxon-name>
                  <tp:taxon-name-part taxon-name-part-type="genus" reg="Helix">Helix</tp:taxon-name-part> (<tp:taxon-name-part taxon-name-part-type="subgenus" reg="Macularia">Macularia</tp:taxon-name-part>) <tp:taxon-name-part taxon-name-part-type="species" reg="vermiculata">vermiculata</tp:taxon-name-part> <tp:taxon-name-part taxon-name-part-type="infraspecific-rank">var.</tp:taxon-name-part> <tp:taxon-name-part taxon-name-part-type="variety" reg="minuta">minuta</tp:taxon-name-part></tp:taxon-name><comment>Issel, 1880; Annali del Mus. Civ. di St. Nat. di Genova, Vol. XV: 264 [Is. Galita, Galitone, Aguglia, Gallina (Violante, 1877). Cartagine (Bellucci, 1875)].</comment></tp:nomenclature-citation><tp:nomenclature-citation><tp:taxon-name>
                  <tp:taxon-name-part taxon-name-part-type="genus" reg="Helix">Helix</tp:taxon-name-part> <tp:taxon-name-part taxon-name-part-type="species" reg="toukriana">toukriana</tp:taxon-name-part></tp:taxon-name><comment>Bourguignat in <xref ref-type="bibr" rid="B34">Péchaud 1883</xref>; Excursions malagologiques dans le nord de l’Afrique de La Calle a Alger, d’Alger a Tanger: 37 [hauts plateaux du Sersou, entre Aïn-Toukria et le Nahr-Ouassel, dans la direction de Sebaïn-Aïoun].</comment></tp:nomenclature-citation><tp:nomenclature-citation><tp:taxon-name>
                  <tp:taxon-name-part taxon-name-part-type="genus" reg="Helix">Helix</tp:taxon-name-part> <tp:taxon-name-part taxon-name-part-type="species" reg="aecouria">aecouria</tp:taxon-name-part></tp:taxon-name><comment>Letourneux et Bourguignat, 1887; Prodrome de la malacologie terrestre et fluviatile de la Tunisie: 7 [Environs d’Houmt-Souk dans l’ile de Djerba].</comment></tp:nomenclature-citation><tp:nomenclature-citation><tp:taxon-name>
                  <tp:taxon-name-part taxon-name-part-type="genus" reg="Helix">Helix</tp:taxon-name-part> <tp:taxon-name-part taxon-name-part-type="species" reg="vermiculata">vermiculata</tp:taxon-name-part> <tp:taxon-name-part taxon-name-part-type="infraspecific-rank">var.</tp:taxon-name-part> <tp:taxon-name-part taxon-name-part-type="variety" reg="saharica">saharica</tp:taxon-name-part></tp:taxon-name><comment>Kobelt, 1887; Iconographie, (2) 3(1): 9, Taf. 6, fig. 343–345 [Biskra].</comment></tp:nomenclature-citation></tp:nomenclature-citation-list></tp:nomenclature><tp:treatment-sec sec-type="Type specimens" id="SECID0EOAAI"><title>Type specimens.</title><p>
              <italic><tp:taxon-name><tp:taxon-name-part taxon-name-part-type="species" reg="bonduelliana">bonduelliana</tp:taxon-name-part></tp:taxon-name></italic>: 1 syntype <named-content xmlns:xlink="http://www.w3.org/1999/xlink" content-type="dwc:institutional_code" xlink:type="simple">MHNG-MOLL</named-content> 118415; <italic><tp:taxon-name><tp:taxon-name-part taxon-name-part-type="species" reg="aecouria">aecouria</tp:taxon-name-part></tp:taxon-name></italic>: 3 syntypes <named-content xmlns:xlink="http://www.w3.org/1999/xlink" content-type="dwc:institutional_code" xlink:type="simple">MHNG-MOLL</named-content> 118413; <italic><tp:taxon-name><tp:taxon-name-part taxon-name-part-type="species" reg="fleurati">fleurati</tp:taxon-name-part></tp:taxon-name></italic>: syntypes <named-content xmlns:xlink="http://www.w3.org/1999/xlink" content-type="dwc:institutional_code" xlink:type="simple">MHNG-MOLL</named-content> 118440/7 (Env. de Tunis); <italic><tp:taxon-name><tp:taxon-name-part taxon-name-part-type="species" reg="toukriana">toukriana</tp:taxon-name-part></tp:taxon-name></italic>: syntype <named-content xmlns:xlink="http://www.w3.org/1999/xlink" content-type="dwc:institutional_code" xlink:type="simple">MHNG-MOLL</named-content> 118487; <italic><tp:taxon-name><tp:taxon-name-part taxon-name-part-type="species" reg="saharica">saharica</tp:taxon-name-part></tp:taxon-name></italic>: not researched.</p><!--PageBreak--></tp:treatment-sec><tp:treatment-sec sec-type="diagnosis" id="SECID0E2CAI"><title>Diagnosis.</title><p>Medium sized shell, teleoconch with a malleate surface sculpture, and aperture with a slightly raised columellar ridge.</p></tp:treatment-sec><tp:treatment-sec sec-type="description" id="SECID0EADAI"><title>Description.</title><p>shell medium sized, with a globular to depressed conical spire, basic colour white to grey, up to five brown spiral bands may be present or completely missing; protoconch large (diameter ca. 4 mm), corneous to white; whorls regularly increasing, the last whorl declining at the aperture; teleoconch suture of moderate depth, surface of teleoconch with a characteristic malleate sculpture (sometimes only present close to the aperture!); spiral bands 2+3 often merging, and bands may fuse to a large brown area on the last whorl before the aperture; aperture usually porcelain white with a thick lip, columellar part of aperture with a raised ridge; peristome slightly thickened, umbilicus completely covered by a large reflection of the columellar part of aperture.</p><p>Genital organs (after <xref ref-type="bibr" rid="B10">Giusti et al. 1995</xref>; <xref ref-type="bibr" rid="B28">Neubert and Bank 2006</xref>; <xref ref-type="bibr" rid="B14">Holyoak and Holyoak 2017</xref>): penis clubshaped, bipartite; the bilobed muscular proximal part not visible in outer morphology; epiphallus longer than penis; penial retractor muscle simple, attaching at the boundary of penis and epiphallus; internally, the proximal penial chamber filled by a solid penial papilla, epiphallus opening into the penial chamber via a small pore or on top of a flat papilla.</p><p>Dart sac opening laterally into the short vagina; glandulae mucosae with two central stems giving rise to at least three subsequent branches with at least 40 tubules; diverticulum branches off in a central position from the pedunculus surpassing the bursa copulatrix enormously.</p></tp:treatment-sec><tp:treatment-sec sec-type="distribution" id="SECID0EUDAI"><title>Distribution.</title><p>This species is widely recorded throughout Tunisia and eastern Algeria.</p></tp:treatment-sec><tp:treatment-sec sec-type="remarks" id="SECID0EZDAI"><title>Remarks.</title><p>The synonymy list and illustrations only cover synonyms of <italic><tp:taxon-name><tp:taxon-name-part taxon-name-part-type="genus" reg="Massylaea">M.</tp:taxon-name-part> <tp:taxon-name-part taxon-name-part-type="species" reg="vermiculata">vermiculata</tp:taxon-name-part></tp:taxon-name></italic> important for the area from east Algeria and Tunisia. Here, this species inhabits Mediterranean shrublands as well as the wooded hinterland. It also tolerates coastal dunes with salty spray, and semiarid steppes. <xref ref-type="bibr" rid="B14">Holyoak and Holyoak (2017)</xref> justify the synoynmisation of <italic><tp:taxon-name><tp:taxon-name-part taxon-name-part-type="species" reg="constantina">constantina</tp:taxon-name-part></tp:taxon-name></italic> with <italic><tp:taxon-name><tp:taxon-name-part taxon-name-part-type="species" reg="vermiculata">vermiculata</tp:taxon-name-part></tp:taxon-name></italic> with the similar morphology of the genital organs and the wide overlap in shell size and banding pattern. However, in many land-snails, closely related species cannot be differentiated by the morphology of their genital organs. More attention should be paied to the construction of the penis (bilobed muscular proximal part visible from outside or not) and the variability of attaching system of the retractor muscle, which is much larger (and also connects to the atrium) in the specimen of <italic><tp:taxon-name><tp:taxon-name-part taxon-name-part-type="species" reg="constantina">constantina</tp:taxon-name-part></tp:taxon-name></italic> than in any <italic><tp:taxon-name><tp:taxon-name-part taxon-name-part-type="species" reg="vermiculata">vermiculata</tp:taxon-name-part></tp:taxon-name></italic> seen so far. The most important character state that separates the species is the absence of any malleation on the shell surface in <italic><tp:taxon-name><tp:taxon-name-part taxon-name-part-type="species" reg="constantina">constantina</tp:taxon-name-part></tp:taxon-name></italic>. Additionally, the phenotypic plasticity of the shells of <italic><tp:taxon-name><tp:taxon-name-part taxon-name-part-type="species" reg="vermiculata">vermiculata</tp:taxon-name-part></tp:taxon-name></italic> is markedly contrasted by the congeneric <italic><tp:taxon-name><tp:taxon-name-part taxon-name-part-type="genus" reg="Massylaea">M.</tp:taxon-name-part> <tp:taxon-name-part taxon-name-part-type="species" reg="constantina">constantina</tp:taxon-name-part></tp:taxon-name></italic>, which is extremely stable in respect of the spiral banding pattern.</p><p>One species mentioned by Kobelt (1887) as a closely related species to his <italic><tp:taxon-name><tp:taxon-name-part taxon-name-part-type="species" reg="vermiculata">vermiculata</tp:taxon-name-part></tp:taxon-name>-<tp:taxon-name><tp:taxon-name-part taxon-name-part-type="species" reg="constantina">constantina</tp:taxon-name-part></tp:taxon-name></italic>-complex is <italic><tp:taxon-name><tp:taxon-name-part taxon-name-part-type="genus" reg="Helix">Helix</tp:taxon-name-part> <tp:taxon-name-part taxon-name-part-type="species" reg="bonduelliana">bonduelliana</tp:taxon-name-part></tp:taxon-name></italic> Bourguignat, 1863, with the type locality “Province d’Oran” in western Algeria. Kobelt doubts the correctness of this locality, and speculates that it might originate from Tunisia. According to his personal experience in Algeria, <italic><tp:taxon-name><tp:taxon-name-part taxon-name-part-type="genus" reg="Massylaea">M.</tp:taxon-name-part> <tp:taxon-name-part taxon-name-part-type="species" reg="vermiculata">vermiculata</tp:taxon-name-part></tp:taxon-name></italic> reaches the Isser, but does not expand much to the west of this river. The only exception he found was Cherchell west of Algiers, <!--PageBreak--><!--PageBreak-->where the species occurred in large numbers, but restricted to and around the harbour, so it can be considered being introduced there. It is not clear how the situation is today along the central and western Algerian coast, but Kobelt’s lines can be seen as an information on the natural range of this species in northern Africa. In the same year, Bourguignat (1887: 8) records <italic><tp:taxon-name><tp:taxon-name-part taxon-name-part-type="genus" reg="Helix">H.</tp:taxon-name-part> <tp:taxon-name-part taxon-name-part-type="species" reg="bonduelliana">bonduelliana</tp:taxon-name-part></tp:taxon-name></italic> from Ghardimaou (Tunisia) (= MHNG-BBT 118417/3). Bourguignat’s collection has another record from “environs de Tunis” under <named-content xmlns:xlink="http://www.w3.org/1999/xlink" content-type="dwc:institutional_code" xlink:type="simple">MHNG-MOLL</named-content> 18416/1. Later, Pallary (1898) mentions his and Debeaux’s unsuccessful attempts to recollect the species in Oran. Summarising it can be said that the type locality of <italic><tp:taxon-name><tp:taxon-name-part taxon-name-part-type="genus" reg="Helix">H.</tp:taxon-name-part> <tp:taxon-name-part taxon-name-part-type="species" reg="bonduelliana">bonduelliana</tp:taxon-name-part></tp:taxon-name></italic> is apparently wrong, and the specimens are very probably of Tunisian offspring. This nominal taxon fully falls into the colour variation of <italic><tp:taxon-name><tp:taxon-name-part taxon-name-part-type="genus" reg="Massylaea">M.</tp:taxon-name-part> <tp:taxon-name-part taxon-name-part-type="species" reg="vermiculata">vermiculata</tp:taxon-name-part></tp:taxon-name></italic>, which can reach from completely white shells as exemplified by <italic><tp:taxon-name><tp:taxon-name-part taxon-name-part-type="genus" reg="Helix">H.</tp:taxon-name-part> <tp:taxon-name-part taxon-name-part-type="species" reg="fleurati">fleurati</tp:taxon-name-part></tp:taxon-name></italic> (Fig. <xref ref-type="fig" rid="F7">15</xref>) to the typical morph as seen in <italic><tp:taxon-name><tp:taxon-name-part taxon-name-part-type="genus" reg="Helix">H.</tp:taxon-name-part> <tp:taxon-name-part taxon-name-part-type="species" reg="aecouria">aecouria</tp:taxon-name-part></tp:taxon-name></italic> (Fig. <xref ref-type="fig" rid="F7">14</xref>). The shell shape, however, is quite stable in most of these forms, and typical for <italic><tp:taxon-name><tp:taxon-name-part taxon-name-part-type="genus" reg="Massylaea">M.</tp:taxon-name-part> <tp:taxon-name-part taxon-name-part-type="species" reg="vermiculata">vermiculata</tp:taxon-name-part></tp:taxon-name></italic>. The synonymisation of <italic><tp:taxon-name><tp:taxon-name-part taxon-name-part-type="species" reg="saharica">saharica</tp:taxon-name-part></tp:taxon-name></italic> Kobelt, 1887 needs reconfirmation by study of the type specimens.</p><fig id="F7" position="float" orientation="portrait"><label>Figures 13–16.</label><caption><p>
                  <italic><tp:taxon-name><tp:taxon-name-part taxon-name-part-type="genus" reg="Massylaea">Massylaea</tp:taxon-name-part> <tp:taxon-name-part taxon-name-part-type="species" reg="vermiculata">vermiculata</tp:taxon-name-part></tp:taxon-name></italic> (O. F. Müller, 1774). <bold>13</bold> syntype <italic><tp:taxon-name><tp:taxon-name-part taxon-name-part-type="genus" reg="Helix">Helix</tp:taxon-name-part> <tp:taxon-name-part taxon-name-part-type="species" reg="toukriana">toukriana</tp:taxon-name-part></tp:taxon-name></italic> <named-content xmlns:xlink="http://www.w3.org/1999/xlink" content-type="dwc:institutional_code" xlink:type="simple">MHNG-MOLL</named-content> 118487, D = 29.7 mm <bold>14</bold> syntype <italic><tp:taxon-name><tp:taxon-name-part taxon-name-part-type="genus" reg="Helix">Helix</tp:taxon-name-part> <tp:taxon-name-part taxon-name-part-type="species" reg="aecouria">aecouria</tp:taxon-name-part></tp:taxon-name></italic> syntype <named-content xmlns:xlink="http://www.w3.org/1999/xlink" content-type="dwc:institutional_code" xlink:type="simple">MHNG-MOLL</named-content> 118413, D = 28.4 mm <bold>15</bold> syntype <italic><tp:taxon-name><tp:taxon-name-part taxon-name-part-type="genus" reg="Helix">Helix</tp:taxon-name-part> <tp:taxon-name-part taxon-name-part-type="species" reg="fleurati">fleurati</tp:taxon-name-part></tp:taxon-name></italic> <named-content xmlns:xlink="http://www.w3.org/1999/xlink" content-type="dwc:institutional_code" xlink:type="simple">MHNG-MOLL</named-content> 118440, D = 23.9 mm <bold>16</bold> <italic><tp:taxon-name><tp:taxon-name-part taxon-name-part-type="genus" reg="Helix">Helix</tp:taxon-name-part> <tp:taxon-name-part taxon-name-part-type="species" reg="bonduelliana">bonduelliana</tp:taxon-name-part></tp:taxon-name></italic> Bourguignat, 1863 syntype <named-content xmlns:xlink="http://www.w3.org/1999/xlink" content-type="dwc:institutional_code" xlink:type="simple">MHNG-MOLL</named-content> 118415, D = 27.0 mm. — All figures Neubert/Bochud, natural size.</p></caption><graphic xmlns:xlink="http://www.w3.org/1999/xlink" xlink:href="zookeys-694-109-g007.jpg" position="float" orientation="portrait" xlink:type="simple" id="oo_152887.jpg"/></fig></tp:treatment-sec><ref-list><ref id="B34"><mixed-citation xmlns:xlink="http://www.w3.org/1999/xlink" xlink:type="simple">
          <person-group><name name-style="western"><surname>Péchaud</surname><given-names>J</given-names></name></person-group> (<year>1883</year>) Excursions malacologiques dans le nord de l’Afrique de la Calle a Alger, d’Alger a Tanger. I, 112 pp.</mixed-citation></ref><ref id="B10"><mixed-citation xmlns:xlink="http://www.w3.org/1999/xlink" xlink:type="simple">
          <person-group><name name-style="western"><surname>Giusti</surname><given-names>F</given-names></name><name name-style="western"><surname>Manganelli</surname><given-names>G</given-names></name><name name-style="western"><surname>Schembri</surname><given-names>PJ</given-names></name></person-group> (<year>1995</year>) The non-marine molluscs of the Maltese Islands. Torino, 607 pp.</mixed-citation></ref><ref id="B28"><mixed-citation xmlns:xlink="http://www.w3.org/1999/xlink" xlink:type="simple">
          <person-group><name name-style="western"><surname>Neubert</surname><given-names>E</given-names></name><name name-style="western"><surname>Bank</surname><given-names>RA</given-names></name></person-group> (<year>2006</year>) Notes on the species of <italic><tp:taxon-name><tp:taxon-name-part taxon-name-part-type="genus">Caucasotachea</tp:taxon-name-part></tp:taxon-name></italic> C. Boettger 1909 and <italic><tp:taxon-name><tp:taxon-name-part taxon-name-part-type="genus">Lindholmia</tp:taxon-name-part></tp:taxon-name></italic> P. Hesse 1919, with annotations to the <tp:taxon-name><tp:taxon-name-part taxon-name-part-type="family">Helicidae</tp:taxon-name-part></tp:taxon-name> (<tp:taxon-name><tp:taxon-name-part taxon-name-part-type="class">Gastropoda</tp:taxon-name-part></tp:taxon-name>: <tp:taxon-name><tp:taxon-name-part taxon-name-part-type="order">Stylommatophora</tp:taxon-name-part></tp:taxon-name>: <tp:taxon-name><tp:taxon-name-part taxon-name-part-type="family">Helicidae</tp:taxon-name-part></tp:taxon-name>). Archiv für Molluskenkunde, Frankfurt am Main, 135(1): 101–132; .</mixed-citation></ref><ref id="B14"><mixed-citation xmlns:xlink="http://www.w3.org/1999/xlink" xlink:type="simple">
          <person-group><name name-style="western"><surname>Holyoak</surname><given-names>DT</given-names></name><name name-style="western"><surname>Holyoak</surname><given-names>GA</given-names></name></person-group> (<year>2017</year>) <article-title>A revision of the land-snail genera <italic><tp:taxon-name><tp:taxon-name-part taxon-name-part-type="genus">Otala</tp:taxon-name-part></tp:taxon-name></italic> and <italic><tp:taxon-name><tp:taxon-name-part taxon-name-part-type="genus">Eobania</tp:taxon-name-part></tp:taxon-name></italic> (<tp:taxon-name><tp:taxon-name-part taxon-name-part-type="class">Gastropoda</tp:taxon-name-part></tp:taxon-name>, <tp:taxon-name><tp:taxon-name-part taxon-name-part-type="family">Helicidae</tp:taxon-name-part></tp:taxon-name>) in Morocco and Algeria.</article-title> <source>Journal of Conchology</source> <volume>40</volume>(<issue>6</issue>): <fpage>419</fpage>–<lpage>490</lpage>.</mixed-citation></ref></ref-list></tp:taxon-treatment>
